# Supplementary material for: Evaluation of stroke sequelae and rehabilitation effect on brain tumor by neuroimaging technique: A comparative study
Source: PLoS One. 2025 Feb 24;20(2):e0317193. doi: 10.1371/journal.pone.0317193 (PMC11849865; doi:10.1371/journal.pone.0317193)
Supplement: S1 Table — (XLSX) [file pone.0317193.s001.xlsx]

## Sheet: ROC-AUC
			1	6	7	2	3	4	5
		FPR	TPR-SWI-BITR-Unet	TPR-RF	TPR-SVM	TPR-XGBoost	TPR-AdaBoost	TPR-CatBoost	KNN
		0.05	0.12	0.05	0.12	0.1	0.08	0.07	0.05
		0.1	0.55	0.46	0.35	0.53	0.23	0.2	0.1
		0.15	0.85	0.49	0.55	0.6	0.54	0.45	0.16
		0.2	0.9	0.58	0.65	0.74	0.59	0.5	0.45
		0.22	0.91	0.69	0.65	0.75	0.69	0.63	0.58
		0.25	0.93	0.7	0.66	0.91	0.75	0.71	0.66
		0.3	0.94	0.85	0.67	0.85	0.75	0.73	0.68
		0.34	0.95	0.85	0.68	0.93	0.79	0.75	0.7
		0.37	0.91	0.83	0.69	0.75	0.7	0.82	0.77
		0.4	0.92	0.75	0.7	0.9	0.73	0.8	0.75
		0.43	0.93	0.7	0.71	0.91	0.74	0.79	0.74
		0.47	0.89	0.74	0.72	0.87	0.75	0.83	0.78
		0.5	0.95	0.72	0.73	0.86	0.79	0.81	0.76
		0.53	0.93	0.73	0.74	0.88	0.85	0.82	0.77
		0.57	0.97	0.9	0.75	0.91	0.85	0.83	0.78
		0.6	0.98	0.9	0.76	0.96	0.85	0.8	0.75
		0.63	0.98	0.9	0.77	0.96	0.91	0.9	0.85
		0.66	1	0.9	0.78	0.99	0.92	0.91	0.86
		0.7	1	0.75	0.79	0.98	0.93	0.92	0.87
		0.73	1	0.82	0.81	1	0.98	0.93	0.88
		0.77	1	0.85	0.9	1	1	0.94	0.89
		0.81	1	0.86	0.91	1	1	0.95	0.9
		0.86	1	0.87	0.92	1	1	0.96	0.91
		0.9	1	0.95	0.93	1	1	0.97	0.95
		0.93	1	0.96	0.95	1	1	1	0.98
		0.97	1	1	1	1	1	1	1
		1	1	1	1	1	1	1	1
